# Supplementary material for: Pain Management in Knee Osteoarthritis: Insights from an Exploratory Online Survey of Italian Patients and Physicians
Source: Healthcare (Basel). 2024 Oct 18;12(20):2077. doi: 10.3390/healthcare12202077 (PMC11507079; doi:10.3390/healthcare12202077)
Supplement: Supplementary file 1 [file healthcare-12-02077-s001.zip]

Archive with 1 entries (1 files):
- healthcare-3103172-supplementary.pdf
